# Supplementary material for: Spreading of Heterochromatin Is Limited to Specific Families of Maize Retrotransposons
Source: PLoS Genet. 2012 Dec 13;8(12):e1003127. doi: 10.1371/journal.pgen.1003127 (PMC3521669; doi:10.1371/journal.pgen.1003127)
Supplement: Table S1 — Attributes and classification of retrotransposon families. A list of 145 retrotransposon families with information and statistics about each family in the B73 genotype. (XLSX) [file pgen.1003127.s013.xlsx]

## Sheet: S1
Supplemental table 1. Attributes and classification of retrotransposon families.
Family	Heterochromatin spreading?	Spreading distance	Ordera	Superfamilya	# of genomic fragments	# of unique probes flanking this family	Mb in B73 genome	# fragments, homology search	Avg length, homology search	# FL elements, structural searcha	Avg length, structural searcha	Avg insertion date (mya), FL elementsa	Jia et al exp in Mop1
opie	5mC and H3K9	1400	LTR	[RLC] Copia	183843	48105	178.171	159512	1117	3530	8888	0.78	Both
ji	5mC and H3K9	1400	LTR	[RLC] Copia	160225	49848	225.818	127484	1771	4093	9523	0.77	up
iteki	5mC and H3K9	1200	LTR	[RLC] Copia	23681	8727							up
ruda	5mC and H3K9	800	LTR	[RLC] Copia	35766	14924	19.152	42455	451	568	6485	0.74	up
bygum	5mC and H3K9	800	LTR	[RLC] Copia	4395	2962	2.15	3642	590	49	9245	2.44
gori	5mC and H3K9	1200	LTR	[RLC] Copia	11060	3840
leviathan	5mC and H3K9	800	LTR	[RLC] Copia	7618	2432
vuijon	5mC and H3K9	1200	LTR	[RLC] Copia	11478	5462	0.062	116	538	1	9200	0.91
dagaf	5mC and H3K9	1200	LTR	[RLG] Gypsy	20866	5554	15.785	13991	1128	185	10955	0.95	Both
grande	5mC and H3K9	1200	LTR	[RLG] Gypsy	37170	13204	62.269	19303	3226	1338	13796	0.56	Both
gyma	5mC and H3K9	1600	LTR	[RLG] Gypsy	59653	30114	64.419	39405	1635	436	12797	0.92	Both
flip	5mC and H3K9	1600	LTR	[RLG] Gypsy	39452	13592	96.263	29485	3265	716	14847	0.86	up
doke	5mC and H3K9	1000	LTR	[RLG] Gypsy	19889	8285	43.276	19523	2217	697	10630	0.74	up
ansuya	5mC and H3K9	800	LTR	[RLG] Gypsy	5823	1052							up
huck	5mC and H3K9	1200	LTR	[RLG] Gypsy	108639	56001	233.485	59208	3943	3341	13407	1.1	up
nihep	5mC and H3K9	1000	LTR	[RLG] Gypsy	5666	2927							up
riiryl	5mC and H3K9	800	LTR	[RLG] Gypsy	5820	3070	0.091	100	906	2	5504	0.24	up
prem1	5mC and H3K9	1000	LTR	[RLG] Gypsy	109037	74508	76.954	75605	1018	1479	8958	0.57	down
cinful-zeon	5mC and H3K9	1000	LTR	[RLG] Gypsy	110920	49939	188.308	82429	2284	9844	8202	0.6	down
neha	5mC and H3K9	800	LTR	[RLG] Gypsy	8913	5137	2.523	8463	298	39	9610	2.51	down
xilon-diguus	5mC and H3K9	1400	LTR	[RLG] Gypsy	66869	36317	83.558	48297	1730	197	10964	0.77	down
gunu	5mC and H3K9	1200	LTR	[RLX] Unknown	40878	6490							Both
uwum	5mC and H3K9	1600	LTR	[RLX] Unknown	17842	15461	15.802	13271	1191	238	8495	0.8	Both
bobeg	5mC and H3K9	800	LTR	[RLX] Unknown	2106	1895	0.013	49	270	3	3077	0.19	up
kahoba	5mC and H3K9	1400	LTR	[RLX] Unknown	1617	3479	0.157	1295	121	1	2635	n.d.	up
hutu	5mC and H3K9	1000	LTR	[RLX] Unknown	5957	4255	2.368	10561	224	1	20168	3.14	up
iwik	5mC and H3K9	1000	LTR	[RLX] Unknown	10435	6132	8.451	18024	469	32	13874	2.29	up
naadira	5mC and H3K9	800	LTR	[RLX] Unknown	6969	5041							up
ojah	5mC and H3K9	1200	LTR	[RLX] Unknown	3660	12136	0.774	4272	181	1	9869	n.d.	up
baso	5mC and H3K9	1000	LTR	[RLX] Unknown	4890	3715	1.117	4401	254	65	12051	2.41	up
mada	5mC and H3K9	1000	LTR	[RLX] Unknown	30526	15055							down
egisu	5mC and H3K9	800	LTR	[RLX] Unknown	8975	9968							down
odoj	5mC and H3K9	800	LTR	[RLX] Unknown	9733	5401							down
tekay	5mC and H3K9	1600	LTR	[RLX] Unknown	20852	15801	15.864	15387	1031	102	12102	0.74	down
ubow	5mC and H3K9	800	LTR	[RLX] Unknown	6625	4026	4.12	6225	662	57	8935	2.7	down
dapuuv	5mC and H3K9	800	LTR	[RLX] Unknown	11065	5205
naiba	5mC and H3K9	1600	LTR	[RLX] Unknown	7426	11779	1.394	6872	203	1	21781	0.92
odip	5mC and H3K9	800	LTR	[RLX] Unknown	1432	2117	0.238	1267	188	8	3906	0.56
ugymos	5mC and H3K9	800	LTR	[RLX] Unknown	996	1432	0.264	1221	216	1	5243	n.d.
tufe	H3K9	1400	LTR	[RLC] Copia	4625	2185	0.033	316	104	2	13464	6.43	up
nida	H3K9	800	LTR	[RLC] Copia	4106	1907							up
giepum	H3K9	800	LTR	[RLC] Copia	30580	22476	27.823	28737	968	186	12387	0.71	down
dijap	H3K9	1000	LTR	[RLC] Copia	7461	11134	3.667	5288	693	5	11505	1.85
tiwewi	H3K9	800	LTR	[RLC] Copia	2167	1015	0.039	66	593	2	14210	0.57
ywyt	H3K9	800	LTR	[RLG] Gypsy	2979	1724	2.643	3015	876	2	11087	3	up
wihov	H3K9	1000	LTR	[RLX] Unknown	2465	1334	0.617	548	1127	2	15043	1.4	down
demo	H3K9	1000	LTR	[RLX] Unknown	270	1712	0.031	185	168	1	1742	1.6	down
vusu	H3K9	800	LTR	[RLX] Unknown	318	1217	0.113	400	284	1	7071	n.d.	down
emuh	H3K9	800	LTR	[RLX] Unknown	231	1440	0.022	167	133	1	1281	n.d.
etiti	Non-spreading		LINE	[RIL] L1	941	2491
afeda	Non-spreading		LINE	[RIX] Unknown	1960	6873							down
pyelum	Non-spreading		LINE	[RIX] Unknown	1636	5740							down
keneat	Non-spreading		LINE	[RIX] Unknown	307	1195							down
loneok	Non-spreading		LINE	[RIX] Unknown	1572	6064							down
totyru	Non-spreading		LINE	[RIX] Unknown	365	1234							down
edaej	Non-spreading		LINE	[RIX] Unknown	836	2234							down
leijoh	Non-spreading		LINE	[RIX] Unknown	1563	4366							down
ekeje	Non-spreading		LINE	[RIX] Unknown	1965	5166							down
koajav	Non-spreading		LINE	[RIX] Unknown	1127	2853							down
nugimu	Non-spreading		LINE	[RIX] Unknown	2787	9747							down
ejoet	Non-spreading		LINE	[RIX] Unknown	972	2832							down
dager	Non-spreading		LINE	[RIX] Unknown	717	2288
ijij	Non-spreading		LINE	[RIX] Unknown	774	2773
ogepy	Non-spreading		LINE	[RIX] Unknown	466	1373
okor	Non-spreading		LINE	[RIX] Unknown	1347	3903
udag	Non-spreading		LINE	[RIX] Unknown	376	1380
anar	Non-spreading		LTR	[RLC] Copia	877	1403	0.669	1010	662	5	5198	0.76	down
eninu	Non-spreading		LTR	[RLC] Copia	1379	2383	1.811	1084	1670	64	7127	0.61	up
sawujo	Non-spreading		LTR	[RLC] Copia	5074	6636	0.347	2395	145	2	19972	3.07	up
ekoj	Non-spreading		LTR	[RLC] Copia	2258	8611	0.501	1728	290	2	3700	0.44	up
gudyeg	Non-spreading		LTR	[RLC] Copia	4564	5263	3.091	3151	981	9	6191	2	down
guvi	Non-spreading		LTR	[RLC] Copia	4494	7464	0.04	58	692	3	5808	0.75	down
raider	Non-spreading		LTR	[RLC] Copia	1043	1046	1.972	1090	1809	146	5869	0.73	down
stonor	Non-spreading		LTR	[RLC] Copia	1779	3855	0.706	1453	486	27	6195	0.36	down
victim	Non-spreading		LTR	[RLC] Copia	991	1170	0.708	949	746	4	4849	2.2	down
wamenu	Non-spreading		LTR	[RLC] Copia	653	1209	0.351	690	509	13	5265	0.26	down
udav	Non-spreading		LTR	[RLC] Copia	4578	20120	0.52	3977	131	4	9964	0.5	down
wiwa	Non-spreading		LTR	[RLC] Copia	5059	2643	6.782	4049	1675	162	7935	0.56	down
lusi	Non-spreading		LTR	[RLC] Copia	360	1056	0.136	307	442	1	4993	0.62	down
debeh	Non-spreading		LTR	[RLC] Copia	2090	2342	0.77	2050	376	27	6711	0.83
donuil	Non-spreading		LTR	[RLC] Copia	1831	2279	0.558	1303	428	3	10759	1.67
ibulaf	Non-spreading		LTR	[RLC] Copia	970	1707	0.8	813	984	1	4625	1.51
iwim	Non-spreading		LTR	[RLC] Copia	1064	1453	0.074	73	1016	2	6637	0.11
labe	Non-spreading		LTR	[RLC] Copia	382	1040	0.171	332	516	1	3005	2.49
machiavelli	Non-spreading		LTR	[RLC] Copia	4420	7554	3.638	3451	1054	1	5701	2.12
totu	Non-spreading		LTR	[RLC] Copia	663	1470	0.258	688	375	2	4965	5.77
ajajog	Non-spreading		LTR	[RLG] Gypsy	2529	1027	0.05	64	782	1	5469	n.d.	up
fourf	Non-spreading		LTR	[RLG] Gypsy	5263	6706	3.707	4039	918	19	6259	0.62	down
lata	Non-spreading		LTR	[RLG] Gypsy	5168	4950	1.88	3996	470	1	9068	4.57	down
guhis	Non-spreading		LTR	[RLG] Gypsy	2283	1017	2.142	1742	1230	90	7582	1.05	down
gyte	Non-spreading		LTR	[RLG] Gypsy	3975	20245	0.507	3556	142	5	4224	2.6	down
bosohe	Non-spreading		LTR	[RLG] Gypsy	1891	3096	1.507	1461	1032	106	5182	0.59
tuteh	Non-spreading		LTR	[RLX] Unknown	1586	5106	0.451	1086	415	10	1911	1.63	up
leso	Non-spreading		LTR	[RLX] Unknown	6092	22892	0.602	4380	137	2	1373	3.28	up
kawivo	Non-spreading		LTR	[RLX] Unknown	3031	6449	0.542	3422	158	1	11243	n.d.	up
japov	Non-spreading		LTR	[RLX] Unknown	869	2144	0.375	713	526	2	7452	1.01	up
dugiab	Non-spreading		LTR	[RLX] Unknown	7666	8682	2.809	10178	276	6	5548	3.37	up
naseup	Non-spreading		LTR	[RLX] Unknown	7438	6686	3.123	7202	434	9	12057	2.2	up
milt	Non-spreading		LTR	[RLX] Unknown	32278	34300	21.552	16341	1319	599	6308	1.18	down
nuhan	Non-spreading		LTR	[RLX] Unknown	11634	30071	4.64	17550	264	1	14219	6.41	down
uwub	Non-spreading		LTR	[RLX] Unknown	5926	36722	0.565	5910	96	1	11064	0.72	down
yreud	Non-spreading		LTR	[RLX] Unknown	5100	5975	1.726	5927	291	24	2832	2.76	down
bumy	Non-spreading		LTR	[RLX] Unknown	319	1288	0.057	244	233	3	5386	1.63	down
panen	Non-spreading		LTR	[RLX] Unknown	805	3277	0.265	1549	171	1	2925	n.d.	down
vedi	Non-spreading		LTR	[RLX] Unknown	1097	4923	0.293	2444	120	4	3446	0.33	down
lyna	Non-spreading		LTR	[RLX] Unknown	521	1323	0.249	454	549	1	7435	0.21	down
pute	Non-spreading		LTR	[RLX] Unknown	1107	2339	0.478	982	487	2	5108	1.6	down
ebeg	Non-spreading		LTR	[RLX] Unknown	4161	4900							down
votaed	Non-spreading		LTR	[RLX] Unknown	4185	7414	0.021	137	157	1	16653	1.85	down
ebel	Non-spreading		LTR	[RLX] Unknown	5455	7912	4.27	5436	786	150	5301	0.57	down
ywely	Non-spreading		LTR	[RLX] Unknown	689	4679	0.149	1222	122	1	3130	n.d.	down
hiimam	Non-spreading		LTR	[RLX] Unknown	3330	9526	1.612	6528	247	3	4583	2.75	down
pibo	Non-spreading		LTR	[RLX] Unknown	1227	2712	0.258	1488	173	1	2318	n.d.	down
jelat	Non-spreading		LTR	[RLX] Unknown	451	1154	0.098	461	213	1	1602	n.d.	down
arar	Non-spreading		LTR	[RLX] Unknown	99	1007	0.039	75	524	1	4148	0.52	down
hoda	Non-spreading		LTR	[RLX] Unknown	213	1770	0.032	147	217	1	2955	1.15	down
lamyab	Non-spreading		LTR	[RLX] Unknown	496	1408	0.181	620	291	88	2551	0.67	down
afeke	Non-spreading		LTR	[RLX] Unknown	882	3627	0.303	2984	102	1	1857	n.d.
afuv	Non-spreading		LTR	[RLX] Unknown	5371	22210	0.965	6027	160	1	14195	n.d.
avahi	Non-spreading		LTR	[RLX] Unknown	3693	15972	0.545	3341	163	10	6230	1.58
bene	Non-spreading		LTR	[RLX] Unknown	1558	1146	0.952	1425	668	3	9383	3.03
bogu	Non-spreading		LTR	[RLX] Unknown	985	2589	0.492	729	675	27	6733	0.66
buire	Non-spreading		LTR	[RLX] Unknown	3513	18637	0.361	3604	100	1	2632	7.75
ewib	Non-spreading		LTR	[RLX] Unknown	1245	2993	0.512	794	645	94	2083	1.64
fageri	Non-spreading		LTR	[RLX] Unknown	1782	2920
fajy	Non-spreading		LTR	[RLX] Unknown	497	1563	0.097	483	201	3	1932	3.38
habu	Non-spreading		LTR	[RLX] Unknown	4013	5290	0.232	2865	81	1	1554	4.89
ikukob	Non-spreading		LTR	[RLX] Unknown	6987	1199
jeli	Non-spreading		LTR	[RLX] Unknown	432	1372	0.079	327	243	22	3097	0.42
kake	Non-spreading		LTR	[RLX] Unknown	610	1197	0.314	518	606	3	7372	0.22
loukuv	Non-spreading		LTR	[RLX] Unknown	6958	22123	2.933	13645	215	1	9909	3.36
name	Non-spreading		LTR	[RLX] Unknown	2868	6210	0.57	2206	258	212	6024	0.85
ogiv	Non-spreading		LTR	[RLX] Unknown	277	1240	0.057	356	160	1	5212	2.12
pibi	Non-spreading		LTR	[RLX] Unknown	2093	1322
rulo	Non-spreading		LTR	[RLX] Unknown	371	1690	0.046	334	139	1	3353	n.d.
sagyfy	Non-spreading		LTR	[RLX] Unknown	1394	1862
small	Non-spreading		LTR	[RLX] Unknown	747	1137	0.25	456	548	4	4037	0.82
teuta	Non-spreading		LTR	[RLX] Unknown	169	1480	0.021	136	154	3	2216	1.55
ujinas	Non-spreading		LTR	[RLX] Unknown	420	1020	0.125	333	374	1	7136	0.65
utar	Non-spreading		LTR	[RLX] Unknown	2590	12205	0.326	2728	119	1	1925	n.d.
vegu	Non-spreading		LTR	[RLX] Unknown	2963	2001	2.728	2113	1291	1	6245	4.75
vora	Non-spreading		LTR	[RLX] Unknown	2693	8134	0.263	2250	117	2	4285	1.62
wuwe	Non-spreading		LTR	[RLX] Unknown	787	2453	0.109	609	179	3	6550	0.7
yraj	Non-spreading		LTR	[RLX] Unknown	4323	15429	0.796	3530	225	32	6758	0.86
aInformation for these columns was obtained from Baucom et al., 2009
