# Supplementary material for: Spreading of Heterochromatin Is Limited to Specific Families of Maize Retrotransposons
Source: PLoS Genet. 2012 Dec 13;8(12):e1003127. doi: 10.1371/journal.pgen.1003127 (PMC3521669; doi:10.1371/journal.pgen.1003127)
Supplement: Table S2 — Primers used for empty site validation. (XLSX) [file pgen.1003127.s014.xlsx]

## Sheet: S2
Table S2. Primers used for empty site validation
Region	Primer type	Primer name	Primer sequence
Empty2	Mo17 Specific	Empty2_FWD	CAAGAGGATGGCAGGTTGAT
Empty2	B73 Specific	Empty2_FWD2	ATCCTGTTCACGCTAGAACG
Empty2	Shared	Empty2_REV	CATGCCACCATAACACCTCA
Empty4	Mo17 Specific	Empty4_FWD	GGAAGGTGGCACAAAAAGAT
Empty4	B73 Specific	Empty4_FWD2	ATTGGGGACGCTTCAATCTT
Empty4	Shared	Empty4_REV	TGTCATTGTTGAAGGTGATGC
Empty6	Mo17 Specific	Empty6_FWD	AAAGTTTGCTCCCAAAGTCGT
Empty6	B73 Specific	Empty6_FWD2	CCGGGTGTGACACTTGTCGAG
Empty6	Shared	Empty6_REV	TACCATGATGCACCTCATTCA
Empty7	Mo17 Specific	Empty7_FWD	AAGTGGCAGGCCAAAAATAGT
Empty7	B73 Specific	Empty7_FWD2	TTTCAAAAAAAACATAATATG
Empty7	Shared	Empty7_REV	TAACCAACGTTTGTCGTAGCC
Empty8	Mo17 Specific	Empty8_FWD	GATCAATCCTTCATGCTCCAA
Empty8	B73 Specific	Empty8_FWD2	TTGGGTATTACAGCAAACCAT
Empty8	Shared	Empty8_REV	GTCATGTCACTTGGTGGAGGT
Empty9	Mo17 Specific	Empty9_FWD	TCCTTCAGCCAAAAATCACAC
Empty9	B73 Specific	Empty9_FWD2	GGTATTACATGGCCCGCATGC
Empty9	Shared	Empty9_REV	GGTCGGCCCATTAGGATATTA
Empty12	Mo17 Specific	Empty12_FWD	AATTCTCTCTCCTCGGTTCCA
Empty12	B73 Specific	Empty12_FWD2	AATTGGGTATCACACGGTACA
Empty12	Shared	Empty12_REV	ATCTCTAACTCGCGCAACAAA
Empty13	Mo17 Specific	Empty13_FWD	TTCTGGATGGTCAAGTTCTGG
Empty13	B73 Specific	Empty13_FWD2	AAAGCCGGGTGTGACAAGACA
Empty13	Shared	Empty13_REV	GCATCAGGGAAAGACAAGTCA
Empty15	Mo17 Specific	Empty15_FWD	GAGAGGGATAAAGGCTGGAGA
Empty15	B73 Specific	Empty15_FWD2	CCTTAGTCTTATACGGGAGGC
Empty15	Shared	Empty15_REV	CAGAAACGGACTTCACTCCAG
Empty16	Mo17 Specific	Empty16_FWD	CACAAGCTAATGCTCTGCTCA
Empty16	B73 Specific	Empty16_FWD2	GTGTTACAATTGCATTCAGG
Empty16	Shared	Empty16_REV	TGAGTCAAGTCGTAGGGATGC
